# Supplementary material for: A CRISPR/Cas9 Functional Screen Identifies Rare Tumor Suppressors
Source: Sci Rep. 2016 Dec 16;6:38968. doi: 10.1038/srep38968 (PMC5159885; doi:10.1038/srep38968)
Supplement: Supplementary Table S1 [file srep38968-s2.xls]

## Sheet: Sheet1
Supplemental Table 1. List of Genes with Nonsense or Frameshift Mutations in Burkitt's Lymphoma with the Corresponding Murine Orthologs and Designed sgRNAs
Gene	Murine Ortholog	Reference	sgRNA Name	sgRNA Sequence	Reported Mutation	Predicted Effect/Type	Nonsense	Frameshift	Missense	Total	Pool Number
DLGAP1	Dlgap1	Love et al.	sgDLGAP1	GTGAGCGAGATGGAGGTGAA	E165*;R72H;R29H	Nonsense;Missense	1	0	2	3	1
CDC73	Cdc73	Love et al.;Schmitz et al.	sgCDC73	GAGGAGTTTTGTGGATGCTG	R234*;F240L;D243E;K193N;I405T	Nonsense; Missense	1	0	4	5	1
ADNP	Adnp	Richter et al.; Schmitz et al.	sgADNP	GTTCATATTGATGAAGAGAT	Q555*;L554*;M347V	Nonsense;Missense	2	0	1	3	1
AIM1	Aim1	Schmitz et al.	sgAIM1	GACCAAGTCTTGCAGAGTTT	Y1475*;K416R;V1054E	Nonsense;Missense	1	0	2	3	1
ANKRD17	Ankrd17	Schmitz et al.	sgANKRD17	GGTTCTCAGGTGAATTCAGC	W1673*;R1134C;M2540V	Nonsense;Missense	1	0	2	3	1
EIF2AK3	Eif2ak3	Schmitz et al.	sgEIF2AK3	GCAGATCACAGTCAGGTTCC	W521*;D502N;R1065Q	Nonsense;Missense	1	0	2	3	2
ELMO3	Elmo3	Schmitz et al.	sgELMO3	GGCTCTGAAGCCCACCTCCC	R543*;N423H;T600M	Nonsense;Missense	1	0	2	3	2
FAM184A	Fam184a	Schmitz et al.	sgFAM184A	GGTGGAGGCCTTGAACAACA	E100*	Nonsense	1	0	0	1	2
GOLGB1	Golgb1	Schmitz et al.	sgGOLGB1	GATGAAGGAACAGTTCCTCA	E2968*;H2246R;S3210G	Nonsense;Missense	1	0	2	3	2
SLC29A2	Slc29a2	Love et al.	sgSLC29A2	GATGCCCAGACCTCTGCTCT	E189*;T72M;A35T	Nonsense;Missense	1	0	2	3	3
MAP3K6	Map3k6	Love et al.;Schmitz et al.	sgMAP3K6	GTGGAGCCCAGCCTGCACTC	E389*;R1175W;A398S;T490M	Nonsense;Missense	1	0	3	4	3
RP11.269H4.1 (PREX1)	Prex1	Love et al.	sgPREX1	GAAAGTGTGCTTCAAGGTGT	E1153*;T821M;C867Y	Nonsense;Missense	1	0	2	3	3
KIFC3	Kifc3	Love et al.	sgKIFC3 #2	GACCCGGAACCAGCACCTGC	Q270*;V681A;E576D	Nonsense;Missense	1	0	2	3	3
CC2D1B	Cc2d1b	Schmitz et al.	sgCC2D1B	GGAGCAGGTGACACTGCTGG	Q553*;A226T	Nonsense;Missense	1	0	1	2	4
FAM160B1	Fam160b1	Schmitz et al.	sgFAM160B1 #1	GATTTTGTTTATCACTGGA	Y36*;I33S	Nonsense;Missense	1	0	1	2	4
STK36	Stk36	Schmitz et al.	sgSTK36	GGCGCTCAGAGAAAGAGCTG	E71*;S1280P;H1267R	Nonsense;Missense	1	0	2	3	4
BIN2	Bin2	Schmitz et al.	sgBIN2	GGGCAGAGGTCAGACAGGGA	R390*;E190K	Nonsense;Missense	1	0	1	2	4
POLRMT	Polrmt	Love et al.;Schmitz et al.	sgPOLRMT	GCGTGTAAACGGGCATCTGC	E642;R672C;L1199S	Nonsense;Missense	1	0	1	2	5
HSPE	Hspe	Schmitz et al.	sgHPSE	GAACGGTCAAATTCTGAAGA	Q463*;D418E	Nonsense;Missense	1	0	1	2	5
LSG1	Lsg1	Schmitz et al.	sgLSG1	GCCACCGTCATACTGACTCC	Q20*;A243S	Nonsense;Missense	1	0	1	2	5
PHIP	Phip	Love et al.;Schmitz et al.	sgPHIP	GTCTGCATTTGTTGCCCCTG	R1212*;K1622N;D203E	Nonsense;Missense	1	0	2	3	5
PMAIP1	Pmaip1	Schmitz et al.	sgPMAIP1	GGACGAGTGTGCTCAACTC	E24*;E24K	Nonsense;Missense	1	0	1	2	5
ZNF518A	Zfp518a	Schmitz et al.	sgZNF518A	GTTCATCCCCTGTGCTTGCC	S527*;H812R	Nonsense;Missense	1	0	1	2	6
WDR27	Wdr27	Schmitz et al.	sgWDR27	GTCTGAAGACCGAAGCTTTA	R206*;F443C	Nonsense;Missense	1	0	1	2	6
RFX7	Rfx7	Schmitz et al.;Richter et al.	sgRFX7	GACCGTGAGTCAAAATCAGA	S258*;S773*;c.2085_2085delinsAG	Nonsense;Frameshift	1	1	0	2	6
SNX5	Snx5	Schmitz et al.	sgSNX5	GGCCGCGGTTCCCGAGTTGC	Q11*;R160H	Nonsense;Missense	1	0	1	2	6
UBR5	Ubr5	Schmitz et al.	sgUBR5	GTTTTCCAAGCCCTTATATAC	Q1964*;R1555Q	Nonsense;Missense	1	0	1	2	6
ACAD11	Acad11	Schmitz et al.	sgACAD11	GGTGACAACAGTGGCGGTCA	E13*	Nonsense	1	0	0	1	7
ALKBH1	Alkbh1	Schmitz et al.	sgALKBH1	GTGCGTCAGGTACTGGCCAC	R344*	Nonsense	1	0	0	1	7
ATG16L2	Atg16l2	Schmitz et al.	sgATG16L2	GGTCATCCCCGTGCAGGGCC	Q514*	Nonsense	1	0	0	1	7
C18orf54	4930503L19Rik	Schmitz et al.	sgC18orf54	GACCTGGTCGATGATACCAG	S369	Nonsense	1	0	0	1	7
C1orf174	A430005L14Rik	Schmitz et al.	sgC1orf174	GATGACGAGGATGACGCTGA	R221*	Nonsense	1	0	0	1	7
DOCK4	Dock4	Richter et al.	sgDOCK4	GCCATTTACCCAACACCCG	R1711*	Nonsense	1	0	0	1	8
CDH26	Cdh26	Richter et al.	sgCDH26	GGGAAATTGATCACTATTCA	c.2497_2498T	Frameshift	1	0	0	1	8
CUX1	Cux1	Richter et al.	sgCUX1 #1	GAGCAGACCCTGAAGAGTC	Q162*	Nonsense	1	0	0	1	8
CUZD1	Cuzd1	Schmitz et al.	sgCUZD1 #2	GGGATATTCCTTCCTACAAA	R544*	Nonsense	1	0	0	1	8
DHX58	Dhx58	Schmitz et al.	sgDHX58	GCAGCCTTGCCTACAGACTG	Q388*	Nonsense	1	0	0	1	8
HNRNPD	Hnrnpd	Richter et al.	sgHNRNPD	GATCGACGCCAGTAAGAACG	K72*	Nonsense	1	0	0	1	9
IDUA	Idua	Schmitz et al.	sgIDUA	GGGCAGAGGTCTCAAAGGCT	W402*	Nonsense	1	0	0	1	9
MST1	Mst1	Schmitz et al.	sgMST1	GAATGTAACACGAAGTACCG	R651*	Nonsense	1	0	0	1	9
MTMR4	Mtmr4	Schmitz et al.	sgMTMR4	GCTCAGAGCCAGGAATTTTC	Q595*	Nonsense	1	0	0	1	9
LCP1	Lcp1	Schmitz et al.	sgLCP1	GGCCAGAAAAATCGGAGCAA	R591*	Nonsense	1	0	0	1	9
PTPRC	Ptprc	Richte et al.;Schmitz et al.	sgPTPRC	GGCCTTTGGATTTGCCCTTC	c.40_c57T;D270N;A1130P;D1111Y	Frameshift;Missense	0	1	3	4	10
NHLH1	Nhlh1	Richter et al.	sgNHLH1-new	GTCGTGAGGAGCGCAGGCGC	R83*	Nonsense	1	0	0	1	10
PLS1	Pls1	Schmitz et al.	sgPLS1	GACTGTGTTTGCCTGCTTAA	R592*	Nonsense	1	0	0	1	10
POLQ	Polq	Schmitz et al.	sgPOLQ	GAGTGAATCTTCCTGCTCGT	R467*	Nonsense	1	0	0	1	10
RHBDD3	Rhbdd3	Schmitz et al.	sgRHBDD3	GACGAGCAGATGCTACAGGA	W289*	Nonsense	1	0	0	1	10
SP3	Sp3	Richter et al.;Schmitz et al.	sgSP3	GCACACCTGCGTTGGCATTC	R571*	Nonsense	1	0	0	1	11
SIN3A	Sin3a	Richter et al.	sgSIN3A	GCAGCAGTTTCAGAGGCTCA	Q113*;G174D	Nonsense;Missense	1	0	1	2	11
SKA3	Ska3	Richter et al.	sgSKA3	GATAATTCTTTTGCCATTCC	c.830_830A	Frameshift	0	1	0	1	11
SMARCAD1	Smarcad1	Schmitz et al.	sgSMARCAD1	GCTAAGCTTCAGACATTGA	Q171*	Nonsense	1	0	0	1	11
SPIRE2	Spire2	Schmitz et al.	sgSPIRE2	GTGCTCCAGCCGCAAGAGCG	R695*	Nonsense	1	0	0	1	11
TMEM30A	Tmem30a	Richter et al.	sgTMEM30A	GTTGTATCGTCTCATAGAG	c.838_839G	Frameshift	0	1	0	1	12
SRGAP2	Srgap2	Schmitz et al.	sgSRGAP2	GCTTCTGATGACTGGTGGGA	R644*	Nonsense	1	0	0	1	12
TET2	Tet2	Schmitz et al.	sgTET2	GGCAATGTCAACATGCCAGG	Q591*	Nonsense	1	0	0	1	12
TSC1	Tsc1	Schmitz et al.	sgTSC1	GCACATCCTGACCACCTTGC	E66*	Nonsense	1	0	0	1	12
KDM6A	Kdm6a	Schmitz et al.	sgKDM6A	GCCAATGGACCCTTTTCTGC	S582*;T584M;C1234G	Nonsense;Missense	1	0	2	3	13
TFAP4	Tfap4	Schmitz et al.;Richter et al.	sgTFAP4	GCCCTCTTTGCAACATTTC	Q15*;R60C;R58W;R50W	Nonsense;Missense	1	0	3	4	13
ANKMY2	Ankmy2	Schmitz et al.	sgANKMY2	GCCACACTCCTACAGCAGC	R287*;T171A	Nonsense;Missense	1	0	1	2	13
NCOR1	Ncor1	Schmitz et al.;Richter et al.	sgNCOR1	GTGTGGATGGAGAGCCAGAG	S993*;c.1635_2055T;K2175T	Nonsense;Frameshift;Missense	1	1	1	3	13
TSC22D3	Tsc22d3	Schmitz et al.	sgTSC22D3	GATGTACGCTGTGAGAGAGG	R13*	Nonsense	1	0	0	1	14
TULP3	Tulp3	Schmitz et al.	sgTULP3-New	GCCTTTGACGATGAGACCCTG	G471*	Nonsense	1	0	0	1	15
ARHGAP9	Arhgap9	Schmitz et al.	sgARHGAP9-New	GAACTGGGGCCCTGCTTGGG	Q100*	Nonsense	1	0	0	1	15
C3orf52	BC016579	Schmitz et al.	sgC3orf52-New	GAGGAGTGTGCTAATGAAG	Q168*	Nonsense	1	0	0	1	15
ZNF239	Zfp239	Schmitz et al.	sgZNF239-New	GTGCGGGAAGGGTTTCACC	E99*	Nonsense	1	0	0	1	15
MYO6	Myo6	Richter et al.	sgMYO6	GAAAAAGAAACAGCAAGAGG	c.2742_2742delinsGA	Frameshift	0	1	0	1	16
ARHGEF2	Arfgef2	Schmitz et al.	sgARHGEF2	GTAACAAGAGCATCACAGCCA	S48*	Nonsense	1	0	0	1	16
C10orf26	Wbp1L	Schmitz et al.	sgC10orf26	GGCAGGCATCGCCGCTTCAC	E289*	Nonsense	1	0	0	1	16
GCA	Gca	Schmitz et al.	sgGCA	GTGAAGCTGCGCGCCCTGAC	R186*	Nonsense	1	0	0	1	16
TMEM179B	Tmem179b	Schmitz et al.	sgTMEM179B	GTGTCTGGCTTTGCTGCTCC	W204*	Nonsense	1	0	0	1	16
ARID1A	Arid1a	Love et al.;Richter et al.;Schmitz et al.			Q501*;W1023*;Y1319*;T1649fs;E1760*;I692V;P876S;R1989*;R1528*;L1507P	Nonsense	6	1	3	10	N/A
PCBP1	Pcbp1	Love et al.;Schmitz et al.			K121*;Y183*;E7D;I39T;C293Y;C293Y;N303D;I146S;Q326*	Nonsense	3	0	6	9	N/A
CYP4F22	Cyp4f39	Love et al.			E484*;R57H;A190E;R284W;D381N	Nonsense	1	0	4	5	N/A
PC	Pcx	Love et al.; Schmitz et al.			Q330*;T775M;T568A;A352D;D341Y;R1070Q	Nonsense	1	0	5	6	N/A
SAPS2	Ppp6r2	Love et al.			Q490*;K672*;P322Q;A878T;A902V	Nonsense	2	0	3	5	N/A
BCL6	Bcl6	Love et al.;Schmitz et al.			S466*;A587D;P344A;L95P;A531D	Nonsense	4	0	1	5	N/A
RET	Ret	Love et al.			E623*;L410I;A680T;Y791F	Nonsense	1	0	3	4	N/A
CAD	Cad	Love et al.;Schmitz et al.			E123*;E123V;R2059H;R2083L;F1644L;V1137L;R854H	Nonsense	1	0	6	7	N/A
CARD4	Nod1	Love et al.			N794fs;Y944C;A361D;R214W	Frameshift	0	1	3	4	N/A
CCT6B	Cct6b	Love et al.			N275fs;V494L;R396C;V176L;V87F	Frameshift	0	1	4	5	N/A
CREBBP	Crebbp	Love et al.;Richter et al.;Schmitz et al.			R1498*;L1681fs;R1664L;Q1377*;D999N;S302N	Nonsense	2	1	3	6	N/A
ID3	Id3	Schmitz et al.;Richter et al.;Love et al.			E68*;C47*;Q81*;L64F;L54V;Q63H;P56S;L64H;D75G;E68K;I69S;V83G;P59L;I77V;D79G;L80V;P56L;P56H;L70V;Q81*;Q81*;c.301-1G>A;c.300+2T>C;Q100*;Q81*;V67*;Q63*;Y48*;Y76_I77insY;I69fs;Y48fs;D93N;Y76C;L70P;E68D;L64H;L64F;P56R;P56S;E53K;R52W;C47R	Nonsense;Frameshift, Missense	10	5	27	42	N/A
GNA13	Gna13	Schmitz et al.;Love et al.			Q27*;Q67*;L319*;L52R;T365P;L290*;R260*;Q27*;Q194fs;I305S;N283I;D259V;E258G;F252V;L184R;Y176N;V92E;S62P;G60D;L52R;R47W	Nonsense	6	1	14	21	N/A
DDX3X	Ddx3x	Schmitz et al.;Richter et al.			E350*;Y327*;C452*;R295*;R512C;F471L;T368A;T434A;I513T;R472H;R459C;c.864+2T>G;R475H	Nonsense	4	1	8	13	N/A
SRRM2	Srrm2	Schmitz et al.			S952*;R1595H;T2513A;R655H;R581Q	Nonsense	1	0	4	5	N/A
PDE4DIP	Pde4dip	Schmitz et al.			R1940*;I303L;G2364R;I720M;	Nonsense	1	0	3	4	N/A
FANCA	Fanca	Schmitz et al.			S103*;V677M;T982I;D902E	Nonsense	1	0	3	4	N/A
MRPS34	Mrps34	Schmitz et al.			Q32*;E146Q;M173I;G69S	Nonsense	1	0	3	4	N/A
PUSL1	Pusl1	Schmitz et al.			G303*;H267Q;D262N;R218Q	Nonsense	1	0	3	4	N/A
FBXO11	Fbxo11	Schmitz et al.			E298*;R494*;N587S;c.2289_2291G;I783N;L653P	Nonsense	2	1	2	5	N/A
ZNF292	Zpf292	Schmitz et al.			L921*;Y2366F;Q1597K	Nonsense	1	0	2	3	N/A
